# Supplementary material for: Long-Term In Situ Conservation Drove Microevolution of Solina d’Abruzzo Wheat on Adaptive, Agronomic and Qualitative Traits
Source: Plants (Basel). 2023 Mar 14;12(6):1306. doi: 10.3390/plants12061306 (PMC10057728; doi:10.3390/plants12061306)
Supplement: Supplementary file 1 [file plants-12-01306-s001.zip]

Archive with 1 entries (1 files):
- plants-2174236-supplementary.pdf
